# Supplementary material for: Fracture profiles of a 4-year cohort of 266,324 first incident upper extremity fractures from population health data in Ontario
Source: BMC Musculoskelet Disord. 2021 Nov 29;22:996. doi: 10.1186/s12891-021-04849-7 (PMC8630866; doi:10.1186/s12891-021-04849-7)
Supplement: Supplementary file 2 — Additional file 2:. [file 12891_2021_4849_MOESM2_ESM.xlsx]

## Sheet: Instructions
Instructions:
	This page is a guide to provide overall context when creating the Appendix A tables. Please be advised that the table below is for reference, and you may add additional codes as necessary.
	1. Please review the commonly used code types and datasets in the table below when creating your Appendix A table.
	CODE TYPE	DATA SOURCE	EXAMPLE	NOTES
	ICD-9	DAD, SDS, NACRS	0110 = TB LUNG INFILTR-UNSPEC	Only the first four characters are available in CIHI data. If you search for a 5-character ICD-9 code, you won't find any matches.
	ICD-10	DAD, SDS, NACRS	Z5180 = Pain management planning	Up to 6 characters are available in CIHI data, and the code usually starts with a letter. If you want to list a specific subcode, you have to list the full length of the code*.
	OHIP DXCODE	OHIP	170 = Bone	OHIP DXCODE must be 3 characters long, which is slightly different from ICD-9 codes.
	OHIP FEECODE	OHIP	A100 = PRIMARY CARE EMERGENCY DEPART ASSESSMENT	OHIP FEECODE must be 4 characters long and the leading character is a letter. When listing fee codes, make sure the fee code suffix is also considered. Also note that sometimes OHIP recycles codes. This information is available through ICES and should be passed on to the analyst.
	CCI	DAD, SDS, NACRS	1AN27JADA = Radiation, brain external beam (or teletherapy NEC) using superficial photon radiation	CCI codes have up to 9 characters, including both numbers and letters usually. This coding system started in 2002.
	CCP	DAD, SDS, NACRS	0311 = VISION SCREENING EXAMINATION	CCP codes have up to 4 digits. It has been replaced by CCI codes since 2002.
	ICD-O-3 Morphology code	OCR	80313 = Giant cell carcinoma	ICD-O-3 morphology codes have up to 5 characters, which are all numbers.
	ICD-O-3 Topography code	OCR	C041 = Lateral floor of mouth	ICD-O-3 topography codes have up to 4 characters, and start with a letter.
	DIN	ODB	02230245 = AMOXICILLIN TRIHYDRATE	DIN must be 8 characters long and include leading ‘0’s, for example: ‘288500’ should be listed as ‘00288500’. When listing the DINs, check the first day and last day of the drug in the druglist Excel sheet and make sure the existence of the drug is aligned with study window.
	2. Tab labelling instructions:
	a. Colour code the tabs so that each section of the appendix (i.e. inclusion criteria, excluson criteria, baseline characteristics, and outcomes ) is independent from the rest.
	b. Define only one concept per tab. The definition should specify where the code will used during analyses (i.e. inclusion, exclusion, baseline, or outcome) and the label of each concept should be consistent with the name of the tab.
	c. Tab names/labels should start with a prefix. For example, BC_HYPER denotes hypertension as a baseline characteristic. Please review the table below for additional tab names and description examples.
	TAB NAME	DESCRIPTION
	Instructions	Instructions and notes for the Appendix A spreadsheet
	INC_XXX	Cohort inclusion: variable name XXX
	EXC_XXX	Cohort exclusion: variable name XXX
	BC_XXX	Baseline characteristic: variable name XXX
	OUT_XXX	Outcome: variable name XXX

## Sheet: INC_XXX
CONCEPT:	Upper extremity fracture	April 2002-march 2016
LABEL:	INC_UEFRACTURE
CODE TYPE	Codes	Description
ICD-10

## Sheet: INC_ClavO
CONCEPT:	Open Clavicle#	Open Fracture of the clavicle
LABEL:	INC_ClavO
CODE TYPE	Codes	Description
	S42001	Fracture of sternal end of clavicle, open
	S42011	Fracture of shaft of clavicle, open
	S42021	Fracture of acromial end of clavicle, open
	S42091	Fracture of unspecified part of clavicle, open

## Sheet: INC_ClacC
CONCEPT:	Cloase Clavicle#	Closed Fracture of the clavicle
LABEL:	INC_CLAVOC
CODE TYPE	Codes	Description
	S42000	Fracture of sternal end of clavicle, closed
	S42010	Fracture of shaft of clavicle, closed
	S42020	Fracture of acromial end of clavicle, closed
	S42090	Fracture of unspecified part of clavicle, closed

## Sheet: INC_Clav
CONCEPT:	Clavicle#	Any Fracture of the clavicle
LABEL:	INC_CLAV
CODE TYPE	Codes	Description
	S42000	Fracture of sternal end of clavicle, closed
	S42010	Fracture of shaft of clavicle, closed
ICD10	S42020	Fracture of acromial end of clavicle, closed
	S42090	Fracture of unspecified part of clavicle, closed
	S42001	Fracture of sternal end of clavicle, open
	S42011	Fracture of shaft of clavicle, open
	S42021	Fracture of acromial end of clavicle, open
	S42091	Fracture of unspecified part of clavicle, open
OHIP
	810	Fractures and Fracture-dislocations	Clavicle

## Sheet: INC_ScapO
CONCEPT:	Open Scaspula#	Open Fracture of the scapula
LABEL:	INC_ScapO
CODE TYPE	Codes	Description
ICD-10	S42101	Fracture of acromial process of scapula, open
	S42111	Fracture of coracoid process of scapula, open
	S42121	Fracture of glenoid cavity and neck of scapula, open
	S42181	Fracture of other part of scapula, open
	S42191	Fracture of unspecified part of scapula, open

## Sheet: INC_ScapC
CONCEPT:	Closed Scaspula#	Closed Fracture of the scapula
LABEL:	INC_ScapC
CODE TYPE	Codes	Description
ICD-10	S42100	Fracture of acromial process of scapula, closed
	S42110	Fracture of coracoid process of scapula, closed
	S42120	Fracture of glenoid cavity and neck of scapula, closed
	S42180	Fracture of other part of scapula, closed
	S42190	Fracture of unspecified part of scapula, closed

## Sheet: INC_Scap
CONCEPT:	Scaspula#	Fracture of the scapula
LABEL:	INC_Scap
CODE TYPE	Codes	Description
ICD-10	S42101	Fracture of acromial process of scapula, open
	S42111	Fracture of coracoid process of scapula, open
	S42121	Fracture of glenoid cavity and neck of scapula, open
	S42181	Fracture of other part of scapula, open
	S42191	Fracture of unspecified part of scapula, open
ICD-10	S42100	Fracture of acromial process of scapula, closed
	S42110	Fracture of coracoid process of scapula, closed
	S42120	Fracture of glenoid cavity and neck of scapula, closed
	S42180	Fracture of other part of scapula, closed
	S42190	Fracture of unspecified part of scapula, closed

## Sheet: INC_PHFo
CONCEPT:	Open PHF	Open Fracture of the proximal humerus
LABEL:	INC_PHFo
CODE TYPE	Codes	Description
	S42201	Fracture of surgical neck of humerus, open
	S42211	Fracture of anatomical neck of humerus, open
	S42221	Fracture of greater tuberosity of humerus, open
	S42281	Fracture of other part of upper end of humerus, open
	S42291	Fracture of unspecified part of upper end of humerus, open

## Sheet: INC_PHFc
CONCEPT:	Closed PHF	Closed Fracture of the proximal humerus
LABEL:	INC_PHFc
CODE TYPE	Codes	Description
	S42200	Fracture of surgical neck of humerus, closed
	S42210	Fracture of anatomical neck of humerus, closed
ICD10	S42220	Fracture of greater tuberosity of humerus, closed
	S42280	Fracture of other part of upper end of humerus, closed
	S42290	Fracture of unspecified part of upper end of humerus, closed

[truncated: 78 more sheets: INC_PHF, INC_HShftO, INC_HShftC, INC_HShft, INC_DHFo, INC_DHFc, INC_DHF, INC-H, INC_MShouldO, INC_MShouldC, INC_MShould, INC_olecO, INC_olecC, INC_olec, INC_corO, INC_corC, INC_cor, INC_MontO, INC_montC, INC_mont …]
